# Supplementary material for: ﻿Two new species of the hyperdiverse geometrid moth genus Eois (Lepidoptera, Geometridae, Larentiinae) from Ecuador, with descriptions of early stages
Source: Zookeys. 2024 Feb 21;1192:111–40. doi: 10.3897/zookeys.1192.111275 (PMC10902787; doi:10.3897/zookeys.1192.111275)
Supplement: XML Treatment for Eois olivacea [file zookeys.1192.111275-treatment1.xml]

<!DOCTYPE tp:taxon-treatment
  PUBLIC "-//TaxonX//DTD Taxonomic Treatment Publishing DTD v0 20100105//EN" "tax-treatment-NSO.dtd">
<tp:taxon-treatment xmlns:tp="http://www.plazi.org/taxpub"><tp:treatment-meta><kwd-group><label>Taxon classification</label><kwd>
                <named-content content-type="kingdom">Animalia</named-content>
              </kwd><kwd>
                <named-content content-type="order">Lepidoptera</named-content>
              </kwd><kwd>
                <named-content content-type="family">Geometridae</named-content>
              </kwd></kwd-group><mixed-citation publication-type="journal"><person-group><name><surname>Doan</surname><given-names>Lydia M.</given-names></name><name><surname>Miller</surname><given-names>James S.</given-names></name><name><surname>Brown</surname><given-names>John W.</given-names></name><name><surname>Forister</surname><given-names>Matthew L.</given-names></name><name><surname>Dyer</surname><given-names>Lee A.</given-names></name></person-group><article-title>﻿Two new species of the hyperdiverse geometrid moth genus <italic><tp:taxon-name><tp:taxon-name-part taxon-name-part-type="genus" reg="Eois">Eois</tp:taxon-name-part></tp:taxon-name></italic> (<tp:taxon-name><tp:taxon-name-part taxon-name-part-type="order">Lepidoptera</tp:taxon-name-part></tp:taxon-name>, <tp:taxon-name><tp:taxon-name-part taxon-name-part-type="family">Geometridae</tp:taxon-name-part></tp:taxon-name>, <tp:taxon-name><tp:taxon-name-part taxon-name-part-type="subfamily">Larentiinae</tp:taxon-name-part></tp:taxon-name>) from Ecuador, with descriptions of early stages</article-title><source>Zookeys</source><day>21</day><month>02</month><year>2024</year><volume>1192</volume><fpage>111</fpage><lpage>140</lpage><pub-id pub-id-type="doi">10.3897/zookeys.1192.111275</pub-id></mixed-citation></tp:treatment-meta><tp:nomenclature><label>﻿</label><tp:taxon-name>
              <object-id xmlns:xlink="http://www.w3.org/1999/xlink" content-type="arpha" xlink:type="simple">1EF12110-61B4-5034-B675-B5C87FB9143A</object-id>
              <tp:taxon-name-part taxon-name-part-type="genus" reg="Eois">Eois</tp:taxon-name-part>
              <tp:taxon-name-part taxon-name-part-type="species" reg="olivacea">olivacea</tp:taxon-name-part>
            </tp:taxon-name><tp:taxon-authority>(Felder &amp; Rogenhofer, 1875)</tp:taxon-authority><xref ref-type="fig" rid="F2">Figs 5–7</xref><tp:nomenclature-citation-list><tp:nomenclature-citation><tp:taxon-name>
                  <tp:taxon-name-part taxon-name-part-type="genus" reg="Jodis">Jodis</tp:taxon-name-part>
                  <tp:taxon-name-part taxon-name-part-type="species" reg="olivacea">olivacea</tp:taxon-name-part>
                </tp:taxon-name><comment>Felder &amp; Rogenhofer, 1875: pl. 128, fig. 13.</comment></tp:nomenclature-citation><tp:nomenclature-citation><tp:taxon-name>
                  <tp:taxon-name-part taxon-name-part-type="genus" reg="Eois">Eois</tp:taxon-name-part>
                  <tp:taxon-name-part taxon-name-part-type="species" reg="olivacea">olivacea</tp:taxon-name-part>
                </tp:taxon-name><comment>: <xref ref-type="bibr" rid="B23">Parsons et al. 1999</xref>: 279; <xref ref-type="bibr" rid="B2">Brehm et al. 2011</xref>: 1106.</comment></tp:nomenclature-citation></tp:nomenclature-citation-list></tp:nomenclature><tp:treatment-sec sec-type="type material" id="SECID0E24AE"><title>Type material examined.</title><p><bold><italic>Holotype</italic></bold> ♂, Colombia, Bogota [ca 2630 m] (<named-content xmlns:xlink="http://www.w3.org/1999/xlink" content-type="dwc:institutional_code" xlink:title="Natural History Museum, London" xlink:href="http://grbio.org/institution/natural-history-museum-london" xlink:type="simple">NHMUK</named-content>).</p></tp:treatment-sec><tp:treatment-sec sec-type="material" id="SECID0EK5AE"><title>Additional specimens examined.</title><p>Colombia: Fasaogasuga, [1770 m], [no date] (1♂), Dognin Collection, <named-content xmlns:xlink="http://www.w3.org/1999/xlink" content-type="dwc:institutional_code" xlink:title="National Museum of Natural History, Washington, D.C." xlink:href="http://grbio.org/institution/smithsonian-institution-national-museum-natural-history-0" xlink:type="simple">USNM</named-content> slide 154,479, <named-content xmlns:xlink="http://www.w3.org/1999/xlink" content-type="dwc:institutional_code" xlink:title="National Museum of Natural History, Washington, D.C." xlink:href="http://grbio.org/institution/smithsonian-institution-national-museum-natural-history-0" xlink:type="simple">USNM</named-content> ENT 01906870 (<named-content xmlns:xlink="http://www.w3.org/1999/xlink" content-type="dwc:institutional_code" xlink:title="National Museum of Natural History, Washington, D.C." xlink:href="http://grbio.org/institution/smithsonian-institution-national-museum-natural-history-0" xlink:type="simple">USNM</named-content>).</p></tp:treatment-sec><tp:treatment-sec sec-type="remarks" id="SECID0E35AE"><title>Remarks and diagnosis.</title><p>The holotype male of this species (Fig. <xref ref-type="fig" rid="F1">1</xref>) lacks an abdomen; hence, comparisons of the genitalia to congeners is impossible. However, among several candidates from Colombia (<named-content xmlns:xlink="http://www.w3.org/1999/xlink" content-type="dwc:institutional_code" xlink:title="National Museum of Natural History, Washington, D.C." xlink:href="http://grbio.org/institution/smithsonian-institution-national-museum-natural-history-0" xlink:type="simple">USNM</named-content>) that are potential conspecifics of <italic><tp:taxon-name><tp:taxon-name-part taxon-name-part-type="genus" reg="Eois">E.</tp:taxon-name-part><tp:taxon-name-part taxon-name-part-type="species" reg="olivacea">olivacea</tp:taxon-name-part></tp:taxon-name></italic>, a male from Fasaogasuga possesses the distinctive jagged line midway between the postmedial line and the termen of the forewing that is characteristic of the type of <italic><tp:taxon-name><tp:taxon-name-part taxon-name-part-type="genus" reg="Eois">E.</tp:taxon-name-part><tp:taxon-name-part taxon-name-part-type="species" reg="olivacea">olivacea</tp:taxon-name-part></tp:taxon-name></italic> (Fig. <xref ref-type="fig" rid="F2">5</xref>). Hence, we provisionally assign that specimen to <italic><tp:taxon-name><tp:taxon-name-part taxon-name-part-type="genus" reg="Eois">E.</tp:taxon-name-part><tp:taxon-name-part taxon-name-part-type="species" reg="olivacea">olivacea</tp:taxon-name-part></tp:taxon-name></italic>. The question may be resolved through molecular analyses that are beyond the scope of this contribution. In the redescription below, details of external features are based on the holotype, and those of the genitalia are based on the putative conspecific. Although the genitalia of the specimen from Fasaogasuga are damaged, the important characters are intact.</p><p>If our association is correct, <italic><tp:taxon-name><tp:taxon-name-part taxon-name-part-type="genus" reg="Eois">E.</tp:taxon-name-part><tp:taxon-name-part taxon-name-part-type="species" reg="olivacea">olivacea</tp:taxon-name-part></tp:taxon-name></italic> has the simplest vesica of any member of the complex, with the possible exception of <italic><tp:taxon-name><tp:taxon-name-part taxon-name-part-type="genus" reg="Eois">E.</tp:taxon-name-part><tp:taxon-name-part taxon-name-part-type="species" reg="beebei">beebei</tp:taxon-name-part></tp:taxon-name></italic>, with a single semicircular plate bearing teeth along the curved margin. The lacina of <italic><tp:taxon-name><tp:taxon-name-part taxon-name-part-type="genus" reg="Eois">E.</tp:taxon-name-part><tp:taxon-name-part taxon-name-part-type="species" reg="olivacea">olivacea</tp:taxon-name-part></tp:taxon-name></italic> are shorter than those of <italic><tp:taxon-name><tp:taxon-name-part taxon-name-part-type="genus" reg="Eois">E.</tp:taxon-name-part><tp:taxon-name-part taxon-name-part-type="species" reg="pseudolivacea">pseudolivacea</tp:taxon-name-part></tp:taxon-name></italic>.</p></tp:treatment-sec><tp:treatment-sec sec-type="redescription" id="SECID0E5BAG"><title>Redescription.</title><p><bold>Male. <italic>Head</italic></bold>: Essentially as described for species complex. <bold><italic>Thorax</italic></bold>: Essentially as described for species complex, except forewing length 9.0 mm (<italic>n</italic> = 1); forewing ground color pale gray-green; antemedial and medial lines faint, postmedial line well defined, ivory; distinctive, ivory, zigzag line midway between postmedial line and termen; discal spot small; costal region lightly tinged pale pinkish brown, irregularly and faintly marked with small cream blotches; termen with narrow, dark red-brown line, concolorous with discal spot, consisting of uninterrupted series of inward-directed scallops. Forewing underside as described for species complex. Hindwing concolorous with forewing, with antemedial line ill defined, postmedial line well defined; termen and fringe as in forewing. <bold><italic>Abdomen</italic></bold>: Genitalia (Fig. <xref ref-type="fig" rid="F2">7</xref>) with tegumen slender, lacina broad basally, upcurved, narrower and somewhat parallel-sided in distal 0.5, rounded apically; valva subrectangular, slightly constricted near middle with patch of long fine setae at constriction, sacculus well defined, terminating at constriction of valva, outer margin weakly angled subbasally; phallusca as long as valva; vesica with semicircular, saw-toothed plate, lacking large cornuti; membrane surrounding phallus with a pair of dorsal fields of short spines.</p><p><bold>Female.</bold> Unknown.</p></tp:treatment-sec><tp:treatment-sec sec-type="distribution" id="SECID0EYCAG"><title>Distribution and biology.</title><p>This species is known from the holotype from near Bogotá and a second specimen from Fasaogasuga, Colombia. The early stages remain unknown.</p><fig id="F2" position="float" orientation="portrait"><object-id xmlns:xlink="http://www.w3.org/1999/xlink" content-type="doi" xlink:type="simple">10.3897/zookeys.1192.111275.figures5-7</object-id><object-id xmlns:xlink="http://www.w3.org/1999/xlink" content-type="arpha" xlink:type="simple">CC27115E-FA86-56F9-8019-510C4C09CFEA</object-id><label>Figures 5–7.</label><caption><p><italic><tp:taxon-name><tp:taxon-name-part taxon-name-part-type="genus" reg="Eois">Eois</tp:taxon-name-part><tp:taxon-name-part taxon-name-part-type="species" reg="olivacea">olivacea</tp:taxon-name-part></tp:taxon-name></italic> adult and male genitalia <bold>5</bold> holotype upperside (<named-content xmlns:xlink="http://www.w3.org/1999/xlink" content-type="dwc:institutional_code" xlink:title="Natural History Museum, London" xlink:href="http://grbio.org/institution/natural-history-museum-london" xlink:type="simple">NHMUK</named-content>) <bold>6</bold><tp:taxon-name><tp:taxon-name-part taxon-name-part-type="genus" reg="Eois">E.</tp:taxon-name-part><tp:taxon-name-part taxon-name-part-type="uncertainty-rank">cf.</tp:taxon-name-part><tp:taxon-name-part taxon-name-part-type="species" reg="olivacea">olivacea</tp:taxon-name-part></tp:taxon-name> from Colombia upperside (<named-content xmlns:xlink="http://www.w3.org/1999/xlink" content-type="dwc:institutional_code" xlink:title="National Museum of Natural History, Washington, D.C." xlink:href="http://grbio.org/institution/smithsonian-institution-national-museum-natural-history-0" xlink:type="simple">USNM</named-content>) <bold>7</bold> male genitalia of “surrogate” <italic><tp:taxon-name><tp:taxon-name-part taxon-name-part-type="genus" reg="Eois">E.</tp:taxon-name-part><tp:taxon-name-part taxon-name-part-type="species" reg="olivacea">olivacea</tp:taxon-name-part></tp:taxon-name></italic>, <named-content xmlns:xlink="http://www.w3.org/1999/xlink" content-type="dwc:institutional_code" xlink:title="National Museum of Natural History, Washington, D.C." xlink:href="http://grbio.org/institution/smithsonian-institution-national-museum-natural-history-0" xlink:type="simple">USNM</named-content> slide 154,479.</p></caption><graphic xmlns:xlink="http://www.w3.org/1999/xlink" xlink:href="zookeys-1192-111_article-111275__-g002.jpg" position="float" orientation="portrait" xlink:type="simple" id="oo_990475.jpg"><uri content-type="original_file" xlink:type="simple">https://binary.pensoft.net/fig/990475</uri></graphic></fig></tp:treatment-sec><tp:treatment-sec><!--Section generated to contain objects referenced in tp:taxon-treatment.--><fig id="F1" position="float" orientation="portrait"><object-id xmlns:xlink="http://www.w3.org/1999/xlink" content-type="doi" xlink:type="simple">10.3897/zookeys.1192.111275.figures1-4</object-id><object-id xmlns:xlink="http://www.w3.org/1999/xlink" content-type="arpha" xlink:type="simple">8A860D8A-4C24-505A-8486-649EC36A1E38</object-id><label>Figures 1–4.</label><caption><p>Early stages of <italic><tp:taxon-name><tp:taxon-name-part taxon-name-part-type="genus" reg="Eois">Eois</tp:taxon-name-part><tp:taxon-name-part taxon-name-part-type="species" reg="pseudolivacea">pseudolivacea</tp:taxon-name-part></tp:taxon-name></italic> from Ecuador <bold>1</bold> egg <bold>2</bold> second instar larva <bold>3</bold> fifth instar larva <bold>4</bold> pupa.</p></caption><graphic xmlns:xlink="http://www.w3.org/1999/xlink" xlink:href="zookeys-1192-111_article-111275__-g001.jpg" position="float" orientation="portrait" xlink:type="simple" id="oo_990474.jpg"><uri content-type="original_file" xlink:type="simple">https://binary.pensoft.net/fig/990474</uri></graphic></fig></tp:treatment-sec><ref-list><ref id="B23"><mixed-citation xmlns:xlink="http://www.w3.org/1999/xlink" xlink:type="simple"><person-group><name name-style="western"><surname>Parsons</surname><given-names>M</given-names></name><name name-style="western"><surname>Scoble</surname><given-names>MJ</given-names></name><name name-style="western"><surname>Honey</surname><given-names>MR</given-names></name><name name-style="western"><surname>Pitkin</surname><given-names>LM</given-names></name><name name-style="western"><surname>Pitkin</surname><given-names>BR</given-names></name></person-group> (<year>1999</year>) The catalogue. In: Scoble MJ (Ed.) Geometrid moths of the world: catalogue. Commonwealth Scientific and Industrial Research Organization, Collingwood, Australia. <ext-link xlink:href="10.1071/9780643101050" ext-link-type="doi" xlink:type="simple">https://doi.org/10.1071/9780643101050</ext-link></mixed-citation></ref><ref id="B2"><mixed-citation xmlns:xlink="http://www.w3.org/1999/xlink" xlink:type="simple"><person-group><name name-style="western"><surname>Brehm</surname><given-names>G</given-names></name><name name-style="western"><surname>Bodner</surname><given-names>F</given-names></name><name name-style="western"><surname>Strutzenberger</surname><given-names>P</given-names></name><name name-style="western"><surname>Hünefeld</surname><given-names>F</given-names></name><name name-style="western"><surname>Fiedler</surname><given-names>K</given-names></name></person-group> (<year>2011</year>) <article-title>Neotropical <italic><tp:taxon-name><tp:taxon-name-part taxon-name-part-type="genus">Eois</tp:taxon-name-part></tp:taxon-name></italic> (<tp:taxon-name><tp:taxon-name-part taxon-name-part-type="order">Lepidoptera</tp:taxon-name-part></tp:taxon-name>: <tp:taxon-name><tp:taxon-name-part taxon-name-part-type="family">Geometridae</tp:taxon-name-part></tp:taxon-name>): checklist, biogeography, diversity, and description patterns.</article-title><source>Annals of the Entomological Society of America</source><volume>104</volume>(<issue>6</issue>): <fpage>1091</fpage>–<lpage>1107</lpage>. <ext-link xlink:href="10.1603/AN10050" ext-link-type="doi" xlink:type="simple">https://doi.org/10.1603/AN10050</ext-link></mixed-citation></ref></ref-list></tp:taxon-treatment>
