# Supplementary material for: ﻿Two new species of the hyperdiverse geometrid moth genus Eois (Lepidoptera, Geometridae, Larentiinae) from Ecuador, with descriptions of early stages
Source: Zookeys. 2024 Feb 21;1192:111–40. doi: 10.3897/zookeys.1192.111275 (PMC10902787; doi:10.3897/zookeys.1192.111275)
Supplement: XML Treatment for Eois pseudolivacea [file zookeys.1192.111275-treatment2.xml]

<!DOCTYPE tp:taxon-treatment
  PUBLIC "-//TaxonX//DTD Taxonomic Treatment Publishing DTD v0 20100105//EN" "tax-treatment-NSO.dtd">
<tp:taxon-treatment xmlns:tp="http://www.plazi.org/taxpub"><tp:treatment-meta><kwd-group><label>Taxon classification</label><kwd>
                <named-content content-type="kingdom">Animalia</named-content>
              </kwd><kwd>
                <named-content content-type="order">Lepidoptera</named-content>
              </kwd><kwd>
                <named-content content-type="family">Geometridae</named-content>
              </kwd></kwd-group><mixed-citation publication-type="journal"><person-group><name><surname>Doan</surname><given-names>Lydia M.</given-names></name><name><surname>Miller</surname><given-names>James S.</given-names></name><name><surname>Brown</surname><given-names>John W.</given-names></name><name><surname>Forister</surname><given-names>Matthew L.</given-names></name><name><surname>Dyer</surname><given-names>Lee A.</given-names></name></person-group><article-title>﻿Two new species of the hyperdiverse geometrid moth genus <italic><tp:taxon-name><tp:taxon-name-part taxon-name-part-type="genus" reg="Eois">Eois</tp:taxon-name-part></tp:taxon-name></italic> (<tp:taxon-name><tp:taxon-name-part taxon-name-part-type="order">Lepidoptera</tp:taxon-name-part></tp:taxon-name>, <tp:taxon-name><tp:taxon-name-part taxon-name-part-type="family">Geometridae</tp:taxon-name-part></tp:taxon-name>, <tp:taxon-name><tp:taxon-name-part taxon-name-part-type="subfamily">Larentiinae</tp:taxon-name-part></tp:taxon-name>) from Ecuador, with descriptions of early stages</article-title><source>Zookeys</source><day>21</day><month>02</month><year>2024</year><volume>1192</volume><fpage>111</fpage><lpage>140</lpage><pub-id pub-id-type="doi">10.3897/zookeys.1192.111275</pub-id></mixed-citation></tp:treatment-meta><tp:nomenclature><label>﻿</label><tp:taxon-name>
              <object-id xmlns:xlink="http://www.w3.org/1999/xlink" content-type="arpha" xlink:type="simple">7EEC2C3E-55BD-5507-A58E-77CDBAB48818</object-id>
              <tp:taxon-name-part taxon-name-part-type="genus" reg="Eois">Eois</tp:taxon-name-part>
              <tp:taxon-name-part taxon-name-part-type="species" reg="pseudolivacea">pseudolivacea</tp:taxon-name-part>
              <object-id xmlns:xlink="http://www.w3.org/1999/xlink" content-type="zoobank" xlink:type="simple">https://zoobank.org/E3FD5A8C-2186-4512-957A-1B9BCFAF790E</object-id>
            </tp:taxon-name><tp:taxon-authority>Doan</tp:taxon-authority><tp:taxon-status xmlns:xlink="http://www.w3.org/1999/xlink" xlink:type="simple">sp. nov.</tp:taxon-status><xref ref-type="fig" rid="F3">Figs 8–11</xref></tp:nomenclature><tp:treatment-sec sec-type="type material" id="SECID0ENGAG"><title>Type material.</title><p><bold><italic>Holotype</italic></bold> ♂, Ecuador, Napo, Yanayacu Biological Station, 2163 m, <named-content xmlns:xlink="http://www.w3.org/1999/xlink" content-type="dwc:verbatimCoordinates" xlink:type="simple"><named-content content-type="geo-json" specific-use="{&#34;type&#34;:&#34;Point&#34;,&#34;coordinates&#34;:[-77.883444,-0.583583]}" id="NCID0E2GAG" xlink:type="simple">00°35'0.9"S, 077°53'0.4"W</named-content></named-content>, Mar 2010, r.f. 46067, Earthwatch, slide 69575 (<named-content xmlns:xlink="http://www.w3.org/1999/xlink" content-type="dwc:institutional_code" xlink:title="University of Nevada, Reno" xlink:href="http://grbio.org/institution/university-nevada" xlink:type="simple">UNR</named-content>). <bold><italic>Paratypes</italic></bold> (5♂, 6♀). Ecuador: Napo: Yanayacu Biological Station, 2066.8 m, <named-content xmlns:xlink="http://www.w3.org/1999/xlink" content-type="dwc:verbatimCoordinates" xlink:type="simple"><named-content content-type="geo-json" specific-use="{&#34;type&#34;:&#34;Point&#34;,&#34;coordinates&#34;:[-77.866683,-0.566667]}" id="NCID0EKHAG" xlink:type="simple">00°34'0.001"S, 77°52'.001"W</named-content></named-content>, Jun 2013, r.f. 75714, 75718 (2♂), July 2013, r.f. 78585, 78550, 78563 (1♂, 2♀), Sept 2014, r.f. 86500 (1♀), Aug 2015, r.f. 88081 (1♂), Earthwatch (<named-content xmlns:xlink="http://www.w3.org/1999/xlink" content-type="dwc:institutional_code" xlink:title="University of Nevada, Reno" xlink:href="http://grbio.org/institution/university-nevada" xlink:type="simple">UNR</named-content>). Ecuador: Napo: Yanayacu Biological Station, 2096.6 m, <named-content xmlns:xlink="http://www.w3.org/1999/xlink" content-type="dwc:verbatimCoordinates" xlink:type="simple"><named-content content-type="geo-json" specific-use="{&#34;type&#34;:&#34;Point&#34;,&#34;coordinates&#34;:[-77.875383,-0.585283]}" id="NCID0EWHAG" xlink:type="simple">00°35'7.02"S, 77°52'31.379"W</named-content></named-content>, Oct 2013, r.f. 80578, 80648, 80696 (3♀), Earthwatch (<named-content xmlns:xlink="http://www.w3.org/1999/xlink" content-type="dwc:institutional_code" xlink:title="University of Nevada, Reno" xlink:href="http://grbio.org/institution/university-nevada" xlink:type="simple">UNR</named-content>). [no further locality data] r.f. B1409 (1♂), Earthwatch (<named-content xmlns:xlink="http://www.w3.org/1999/xlink" content-type="dwc:institutional_code" xlink:title="University of Nevada, Reno" xlink:href="http://grbio.org/institution/university-nevada" xlink:type="simple">UNR</named-content>).</p></tp:treatment-sec><tp:treatment-sec sec-type="remarks" id="SECID0EDIAG"><title>Remarks and diagnosis.</title><p><italic><tp:taxon-name><tp:taxon-name-part taxon-name-part-type="genus" reg="Eois">Eois</tp:taxon-name-part><tp:taxon-name-part taxon-name-part-type="species" reg="pseudolivacea">pseudolivacea</tp:taxon-name-part></tp:taxon-name></italic> is described from Ecuador, where it occurs in sympatry with several very similar congeners. Superficially, <italic><tp:taxon-name><tp:taxon-name-part taxon-name-part-type="genus" reg="Eois">E.</tp:taxon-name-part><tp:taxon-name-part taxon-name-part-type="species" reg="pseudolivacea">pseudolivacea</tp:taxon-name-part></tp:taxon-name></italic> is nearly indistinguishable from other members of the species complex (Figs <xref ref-type="fig" rid="F3">8</xref>, <xref ref-type="fig" rid="F3">9</xref>). However, the male genitalia (Fig. <xref ref-type="fig" rid="F3">10</xref>) are easily recognized by the length of the lacina, which is nearly as long as the valva.</p></tp:treatment-sec><tp:treatment-sec sec-type="description" id="SECID0ELJAG"><title>Description.</title><p><bold>Male. <italic>Head</italic></bold>: Essentially as described for species complex. <bold><italic>Thorax</italic></bold>: Essentially as described for the species complex, except forewing length 9.5 mm (<italic>n</italic> = 12); forewing ground color pale moss; antemedial line faint, ivory, uniform in width throughout; medial line faint, wavy, ivory; postmedial line prominent, well defined, wavy, ivory, perpendicularly angled toward costa beyond M<sub>3</sub>; region from postmedial line to termen with two narrow, wavy, ivory lines; discal spot well defined, round, red-brown; costal margin banded cream and dark red-brown; termen with narrow, dark red-brown line, concolorous with discal spot. Fringe pale yellow. Forewing underside ivory, suffused with faint reddish brown, with faint trace of dorsal pattern; discal spot round, orange-brown, faint to absent. Fringe pale yellow. Hindwing concolorous with forewing; antemedial line ivory; postmedial line wavy, cream, perpendicularly angled toward costa beyond CuA. Hindwing underside with pattern similar to upperside, with faint red-brown antemedial and postmedial lines, region from postmedial line to termen with two, wavy, red-brown lines; discal spot faint. <bold><italic>Abdomen</italic></bold>: Genitalia (Fig. <xref ref-type="fig" rid="F3">10</xref>) with lacina nearly as long as valva, somewhat parallel-sided; membrane surrounding phallobase bearing large dorsal field of short spines arranged in two longitudinal rows; vesica bilobed, each lobe with distal group of small spine-like cornuti.</p><p><bold>Female. <italic>Head</italic></bold> and <bold><italic>Thorax</italic></bold>: Essentially as described for male, but antenna slightly narrower, lacking rami. <bold><italic>Abdomen</italic></bold>: Genitalia (Fig. <xref ref-type="fig" rid="F3">11</xref>) with papillae anales narrow; ductus bursae narrow; corpus bursae oblong, with large, curved, spinelike signum located laterally on left side.</p><fig id="F3" position="float" orientation="portrait"><object-id xmlns:xlink="http://www.w3.org/1999/xlink" content-type="doi" xlink:type="simple">10.3897/zookeys.1192.111275.figures8-11</object-id><object-id xmlns:xlink="http://www.w3.org/1999/xlink" content-type="arpha" xlink:type="simple">A1F966EC-5171-5FA3-9579-21CA54766DE4</object-id><label>Figures 8–11.</label><caption><p><italic><tp:taxon-name><tp:taxon-name-part taxon-name-part-type="genus" reg="Eois">Eois</tp:taxon-name-part><tp:taxon-name-part taxon-name-part-type="species" reg="pseudolivacea">pseudolivacea</tp:taxon-name-part></tp:taxon-name></italic> adult and genitalia <bold>8</bold> holotype upperside (<named-content xmlns:xlink="http://www.w3.org/1999/xlink" content-type="dwc:institutional_code" xlink:title="University of Nevada, Reno" xlink:href="http://grbio.org/institution/university-nevada" xlink:type="simple">UNR</named-content>) <bold>9</bold> holotype underside (<named-content xmlns:xlink="http://www.w3.org/1999/xlink" content-type="dwc:institutional_code" xlink:title="University of Nevada, Reno" xlink:href="http://grbio.org/institution/university-nevada" xlink:type="simple">UNR</named-content>) <bold>10</bold> male genitalia, slide 69575 (<named-content xmlns:xlink="http://www.w3.org/1999/xlink" content-type="dwc:institutional_code" xlink:title="University of Nevada, Reno" xlink:href="http://grbio.org/institution/university-nevada" xlink:type="simple">UNR</named-content>); arrow indicates elongate lacina <bold>11</bold> female genitalia, slide 86478 (<named-content xmlns:xlink="http://www.w3.org/1999/xlink" content-type="dwc:institutional_code" xlink:title="University of Nevada, Reno" xlink:href="http://grbio.org/institution/university-nevada" xlink:type="simple">UNR</named-content>).</p></caption><graphic xmlns:xlink="http://www.w3.org/1999/xlink" xlink:href="zookeys-1192-111_article-111275__-g003.jpg" position="float" orientation="portrait" xlink:type="simple" id="oo_990476.jpg"><uri content-type="original_file" xlink:type="simple">https://binary.pensoft.net/fig/990476</uri></graphic></fig></tp:treatment-sec><tp:treatment-sec sec-type="distribution" id="SECID0EDMAG"><title>Distribution and biology.</title><p>This species is known only from Napo Province, Ecuador. It was reared from larvae discovered on <italic><tp:taxon-name><tp:taxon-name-part taxon-name-part-type="genus" reg="Piper">Piper</tp:taxon-name-part><tp:taxon-name-part taxon-name-part-type="species" reg="lanceifolium">lanceifolium</tp:taxon-name-part></tp:taxon-name></italic> (<italic>n</italic> = 456) and <italic><tp:taxon-name><tp:taxon-name-part taxon-name-part-type="genus" reg="Piper">P.</tp:taxon-name-part><tp:taxon-name-part taxon-name-part-type="species" reg="baezanum">baezanum</tp:taxon-name-part></tp:taxon-name></italic> (<italic>n</italic> = 49).</p><p>The eggs, larvae, and pupae of <italic><tp:taxon-name><tp:taxon-name-part taxon-name-part-type="genus" reg="Eois">E.</tp:taxon-name-part><tp:taxon-name-part taxon-name-part-type="species" reg="pseudolivacea">pseudolivacea</tp:taxon-name-part></tp:taxon-name></italic> have all the general characteristics described above for <italic><tp:taxon-name><tp:taxon-name-part taxon-name-part-type="genus" reg="Eois">Eois</tp:taxon-name-part></tp:taxon-name></italic> with no modifications (Figs <xref ref-type="fig" rid="F1">1–4</xref>). First and second instars are similarly colored, with a clear beige head capsule, yellowish green thorax, abdomen, pinacula, and setae. The thoracic legs and prolegs are clear. Instars 3–5 have this same color pattern but also have paired broad cream patches subdorsally, extending across all segments from T2 to A8; A9 and A10 are usually pale cream colored, pinacula are chalky white with brown setae, and mandibles are dark brown. A thin white lateral stripe connects all spiracles. Pupae are usually pressed along major leaf veins on the underside of the leaf.</p></tp:treatment-sec><tp:treatment-sec sec-type="etymology" id="SECID0E2NAG"><title>Etymology.</title><p>The species name refers to the superficial similarity of this species to <italic><tp:taxon-name><tp:taxon-name-part taxon-name-part-type="genus" reg="Eois">E.</tp:taxon-name-part><tp:taxon-name-part taxon-name-part-type="species" reg="olivacea">olivacea</tp:taxon-name-part></tp:taxon-name></italic>.</p></tp:treatment-sec><tp:treatment-sec><!--Section generated to contain objects referenced in tp:taxon-treatment.--><fig id="F1" position="float" orientation="portrait"><object-id xmlns:xlink="http://www.w3.org/1999/xlink" content-type="doi" xlink:type="simple">10.3897/zookeys.1192.111275.figures1-4</object-id><object-id xmlns:xlink="http://www.w3.org/1999/xlink" content-type="arpha" xlink:type="simple">8A860D8A-4C24-505A-8486-649EC36A1E38</object-id><label>Figures 1–4.</label><caption><p>Early stages of <italic><tp:taxon-name><tp:taxon-name-part taxon-name-part-type="genus" reg="Eois">Eois</tp:taxon-name-part><tp:taxon-name-part taxon-name-part-type="species" reg="pseudolivacea">pseudolivacea</tp:taxon-name-part></tp:taxon-name></italic> from Ecuador <bold>1</bold> egg <bold>2</bold> second instar larva <bold>3</bold> fifth instar larva <bold>4</bold> pupa.</p></caption><graphic xmlns:xlink="http://www.w3.org/1999/xlink" xlink:href="zookeys-1192-111_article-111275__-g001.jpg" position="float" orientation="portrait" xlink:type="simple" id="oo_990474.jpg"><uri content-type="original_file" xlink:type="simple">https://binary.pensoft.net/fig/990474</uri></graphic></fig></tp:treatment-sec></tp:taxon-treatment>
