# Supplementary material for: ﻿Two new species of the hyperdiverse geometrid moth genus Eois (Lepidoptera, Geometridae, Larentiinae) from Ecuador, with descriptions of early stages
Source: Zookeys. 2024 Feb 21;1192:111–40. doi: 10.3897/zookeys.1192.111275 (PMC10902787; doi:10.3897/zookeys.1192.111275)
Supplement: XML Treatment for Eois auruda [file zookeys.1192.111275-treatment3.xml]

<!DOCTYPE tp:taxon-treatment
  PUBLIC "-//TaxonX//DTD Taxonomic Treatment Publishing DTD v0 20100105//EN" "tax-treatment-NSO.dtd">
<tp:taxon-treatment xmlns:tp="http://www.plazi.org/taxpub"><tp:treatment-meta><kwd-group><label>Taxon classification</label><kwd>
                <named-content content-type="kingdom">Animalia</named-content>
              </kwd><kwd>
                <named-content content-type="order">Lepidoptera</named-content>
              </kwd><kwd>
                <named-content content-type="family">Geometridae</named-content>
              </kwd></kwd-group><mixed-citation publication-type="journal"><person-group><name><surname>Doan</surname><given-names>Lydia M.</given-names></name><name><surname>Miller</surname><given-names>James S.</given-names></name><name><surname>Brown</surname><given-names>John W.</given-names></name><name><surname>Forister</surname><given-names>Matthew L.</given-names></name><name><surname>Dyer</surname><given-names>Lee A.</given-names></name></person-group><article-title>﻿Two new species of the hyperdiverse geometrid moth genus <italic><tp:taxon-name><tp:taxon-name-part taxon-name-part-type="genus" reg="Eois">Eois</tp:taxon-name-part></tp:taxon-name></italic> (<tp:taxon-name><tp:taxon-name-part taxon-name-part-type="order">Lepidoptera</tp:taxon-name-part></tp:taxon-name>, <tp:taxon-name><tp:taxon-name-part taxon-name-part-type="family">Geometridae</tp:taxon-name-part></tp:taxon-name>, <tp:taxon-name><tp:taxon-name-part taxon-name-part-type="subfamily">Larentiinae</tp:taxon-name-part></tp:taxon-name>) from Ecuador, with descriptions of early stages</article-title><source>Zookeys</source><day>21</day><month>02</month><year>2024</year><volume>1192</volume><fpage>111</fpage><lpage>140</lpage><pub-id pub-id-type="doi">10.3897/zookeys.1192.111275</pub-id></mixed-citation></tp:treatment-meta><tp:nomenclature><label>﻿</label><tp:taxon-name>
              <object-id xmlns:xlink="http://www.w3.org/1999/xlink" content-type="arpha" xlink:type="simple">660D04C2-92E3-5261-AFF7-4288FD40C48D</object-id>
              <tp:taxon-name-part taxon-name-part-type="genus" reg="Eois">Eois</tp:taxon-name-part>
              <tp:taxon-name-part taxon-name-part-type="species" reg="auruda">auruda</tp:taxon-name-part>
            </tp:taxon-name><tp:taxon-authority>(Dognin, 1900)</tp:taxon-authority><xref ref-type="fig" rid="F4">Figs 12–14</xref><tp:nomenclature-citation-list><tp:nomenclature-citation><tp:taxon-name>
                  <tp:taxon-name-part taxon-name-part-type="genus" reg="Amaurinia">Amaurinia</tp:taxon-name-part>
                  <tp:taxon-name-part taxon-name-part-type="species" reg="auruda">auruda</tp:taxon-name-part>
                </tp:taxon-name><comment>Dognin, 1900: 443.</comment></tp:nomenclature-citation><tp:nomenclature-citation><tp:taxon-name>
                  <tp:taxon-name-part taxon-name-part-type="genus" reg="Eois">Eois</tp:taxon-name-part>
                  <tp:taxon-name-part taxon-name-part-type="species" reg="auruda">auruda</tp:taxon-name-part>
                </tp:taxon-name><comment>: <xref ref-type="bibr" rid="B23">Parsons et al. 1999</xref>: 279; <xref ref-type="bibr" rid="B2">Brehm et al. 2011</xref>: 1106.</comment></tp:nomenclature-citation></tp:nomenclature-citation-list></tp:nomenclature><tp:treatment-sec sec-type="type material" id="SECID0EXQAG"><title>Type material examined.</title><p><bold><italic>Holotype</italic></bold> ♂, Ecuador, [Loja Province], environs de Loja, 1889, Dognin Collection, <named-content xmlns:xlink="http://www.w3.org/1999/xlink" content-type="dwc:institutional_code" xlink:title="National Museum of Natural History, Washington, D.C." xlink:href="http://grbio.org/institution/smithsonian-institution-national-museum-natural-history-0" xlink:type="simple">USNM</named-content> type 32227, <named-content xmlns:xlink="http://www.w3.org/1999/xlink" content-type="dwc:institutional_code" xlink:title="National Museum of Natural History, Washington, D.C." xlink:href="http://grbio.org/institution/smithsonian-institution-national-museum-natural-history-0" xlink:type="simple">USNM</named-content> ENT 01906872 (USMN). <bold><italic>Paratype</italic></bold> (1♂). Ecuador, Loja, valley of Zamora [<named-content xmlns:xlink="http://www.w3.org/1999/xlink" content-type="dwc:verbatimCoordinates" xlink:type="simple"><named-content content-type="geo-json" specific-use="{&#34;type&#34;:&#34;Point&#34;,&#34;coordinates&#34;:[-77.883333,-0.598333]}" id="NCID0EQRAG" xlink:type="simple">00°35.9'S, 77°53'W</named-content></named-content>, 2163 m], May 1886, <named-content xmlns:xlink="http://www.w3.org/1999/xlink" content-type="dwc:institutional_code" xlink:title="National Museum of Natural History, Washington, D.C." xlink:href="http://grbio.org/institution/smithsonian-institution-national-museum-natural-history-0" xlink:type="simple">USNM</named-content> slide 154,179, <named-content xmlns:xlink="http://www.w3.org/1999/xlink" content-type="dwc:institutional_code" xlink:title="National Museum of Natural History, Washington, D.C." xlink:href="http://grbio.org/institution/smithsonian-institution-national-museum-natural-history-0" xlink:type="simple">USNM</named-content> ENT 01906873 (USMN).</p></tp:treatment-sec><tp:treatment-sec sec-type="material" id="SECID0E4RAG"><title>Additional material examined.</title><p>Ecuador: [Loja Province], Environs de Loja, 1891 (1♂), <named-content xmlns:xlink="http://www.w3.org/1999/xlink" content-type="dwc:institutional_code" xlink:title="National Museum of Natural History, Washington, D.C." xlink:href="http://grbio.org/institution/smithsonian-institution-national-museum-natural-history-0" xlink:type="simple">USNM</named-content> slide 154,650, <named-content xmlns:xlink="http://www.w3.org/1999/xlink" content-type="dwc:institutional_code" xlink:title="National Museum of Natural History, Washington, D.C." xlink:href="http://grbio.org/institution/smithsonian-institution-national-museum-natural-history-0" xlink:type="simple">USNM</named-content> ENT 01906874 (<named-content xmlns:xlink="http://www.w3.org/1999/xlink" content-type="dwc:institutional_code" xlink:title="National Museum of Natural History, Washington, D.C." xlink:href="http://grbio.org/institution/smithsonian-institution-national-museum-natural-history-0" xlink:type="simple">USNM</named-content>).</p></tp:treatment-sec><tp:treatment-sec sec-type="remarks" id="SECID0EPSAG"><title>Remarks and diagnosis.</title><p><italic><tp:taxon-name><tp:taxon-name-part taxon-name-part-type="genus" reg="Eois">Eois</tp:taxon-name-part><tp:taxon-name-part taxon-name-part-type="species" reg="auruda">auruda</tp:taxon-name-part></tp:taxon-name></italic> was described by Dognin based on two males from “Loja et vallée de Zamora, Equateur.” One specimen is clearly labelled “type” and the other “co-type.” Superficially, <italic><tp:taxon-name><tp:taxon-name-part taxon-name-part-type="genus" reg="Eois">E.</tp:taxon-name-part><tp:taxon-name-part taxon-name-part-type="species" reg="auruda">auruda</tp:taxon-name-part></tp:taxon-name></italic> is paler yellowish orange than the pale green of most members of the species complex, and the maroon scallops of the termen are weakly interrupted by yellowish brown (Fig. <xref ref-type="fig" rid="F4">12</xref>). In the male genitalia (Fig. <xref ref-type="fig" rid="F4">14</xref>), the membrane surrounding the phallus has a smaller dorsal field of short spines than in related species.</p></tp:treatment-sec><tp:treatment-sec sec-type="description" id="SECID0ETTAG"><title>Description.</title><p><bold>Male. <italic>Head</italic></bold>: Essentially as described for complex. <bold><italic>Thorax</italic></bold>: Essentially as described for complex, except forewing length 9.0–10.0 mm (<italic>n</italic> = 3). Forewing ground color pale yellowish green; postmedial line prominent throughout; antemedial line faint; discal spot, small, round, faint, reddish brown; costal region slightly tinged with pale brown; termen with dark maroon scalloped line, concolorous with discal spot; fringe two-toned, mostly pale yellow with small incursions of red and/or brown between veins M<sub>2</sub> and M<sub>3</sub>. Forewing underside pale yellow, suffused with pale reddish brown, with faint indication of upper surface markings; antemedial line absent. Discal spot round, faint to absent, orange-brown; termen with dark orange-brown line. Hindwing ground color brownish pale yellowish green; antemedial line absent or very faint; postmedial line well defined; region between postmedial line and termen with several extremely faint, interrupted wavy, pale-yellow lines; discal spot well defined, red-brown. Fringe two-toned, mostly yellow, interrupted by pale red veins M<sub>2</sub> and M<sub>3</sub>. Hindwing underside with pattern and coloration similar to forewing underside, but with pale pinkish tint, especially in costal region. <bold><italic>Abdomen</italic></bold>: Essentially as described for genus. Genitalia (Fig. <xref ref-type="fig" rid="F4">14</xref>) with tegumen slender, lacina broad basally, upcurved, somewhat parallel-sided in distal 0.5; valva subrectangular, slightly constricted near middle with patch of long fine setae, sacculus well defined, rounded subbasally, terminating at constriction of valva; phallus long, broad; vesica with semicircular, saw-toothed plate, lacking large cornuti; membrane surrounding phallus with very small dorsal field of short spines.</p><fig id="F4" position="float" orientation="portrait"><object-id xmlns:xlink="http://www.w3.org/1999/xlink" content-type="doi" xlink:type="simple">10.3897/zookeys.1192.111275.figures12-14</object-id><object-id xmlns:xlink="http://www.w3.org/1999/xlink" content-type="arpha" xlink:type="simple">442EF7CC-10DD-518B-93ED-66F8ECDEF79A</object-id><label>Figures 12–14.</label><caption><p><italic><tp:taxon-name><tp:taxon-name-part taxon-name-part-type="genus" reg="Eois">Eois</tp:taxon-name-part><tp:taxon-name-part taxon-name-part-type="species" reg="auruda">auruda</tp:taxon-name-part></tp:taxon-name></italic><bold>12</bold> holotype upperside (<named-content xmlns:xlink="http://www.w3.org/1999/xlink" content-type="dwc:institutional_code" xlink:title="National Museum of Natural History, Washington, D.C." xlink:href="http://grbio.org/institution/smithsonian-institution-national-museum-natural-history-0" xlink:type="simple">USNM</named-content>) <bold>13</bold> holotype underside (<named-content xmlns:xlink="http://www.w3.org/1999/xlink" content-type="dwc:institutional_code" xlink:title="National Museum of Natural History, Washington, D.C." xlink:href="http://grbio.org/institution/smithsonian-institution-national-museum-natural-history-0" xlink:type="simple">USNM</named-content>) <bold>14</bold> male genitalia, <named-content xmlns:xlink="http://www.w3.org/1999/xlink" content-type="dwc:institutional_code" xlink:title="National Museum of Natural History, Washington, D.C." xlink:href="http://grbio.org/institution/smithsonian-institution-national-museum-natural-history-0" xlink:type="simple">USNM</named-content> slide 154,179.</p></caption><graphic xmlns:xlink="http://www.w3.org/1999/xlink" xlink:href="zookeys-1192-111_article-111275__-g004.jpg" position="float" orientation="portrait" xlink:type="simple" id="oo_990477.jpg"><uri content-type="original_file" xlink:type="simple">https://binary.pensoft.net/fig/990477</uri></graphic></fig><p><bold>Female.</bold> Unknown.</p></tp:treatment-sec><tp:treatment-sec sec-type="distribution" id="SECID0E6VAG"><title>Distribution and biology.</title><p>This species is known from three specimens from Loja Province, Ecuador, collected before the turn of the twentieth century.</p></tp:treatment-sec><ref-list><ref id="B23"><mixed-citation xmlns:xlink="http://www.w3.org/1999/xlink" xlink:type="simple"><person-group><name name-style="western"><surname>Parsons</surname><given-names>M</given-names></name><name name-style="western"><surname>Scoble</surname><given-names>MJ</given-names></name><name name-style="western"><surname>Honey</surname><given-names>MR</given-names></name><name name-style="western"><surname>Pitkin</surname><given-names>LM</given-names></name><name name-style="western"><surname>Pitkin</surname><given-names>BR</given-names></name></person-group> (<year>1999</year>) The catalogue. In: Scoble MJ (Ed.) Geometrid moths of the world: catalogue. Commonwealth Scientific and Industrial Research Organization, Collingwood, Australia. <ext-link xlink:href="10.1071/9780643101050" ext-link-type="doi" xlink:type="simple">https://doi.org/10.1071/9780643101050</ext-link></mixed-citation></ref><ref id="B2"><mixed-citation xmlns:xlink="http://www.w3.org/1999/xlink" xlink:type="simple"><person-group><name name-style="western"><surname>Brehm</surname><given-names>G</given-names></name><name name-style="western"><surname>Bodner</surname><given-names>F</given-names></name><name name-style="western"><surname>Strutzenberger</surname><given-names>P</given-names></name><name name-style="western"><surname>Hünefeld</surname><given-names>F</given-names></name><name name-style="western"><surname>Fiedler</surname><given-names>K</given-names></name></person-group> (<year>2011</year>) <article-title>Neotropical <italic><tp:taxon-name><tp:taxon-name-part taxon-name-part-type="genus">Eois</tp:taxon-name-part></tp:taxon-name></italic> (<tp:taxon-name><tp:taxon-name-part taxon-name-part-type="order">Lepidoptera</tp:taxon-name-part></tp:taxon-name>: <tp:taxon-name><tp:taxon-name-part taxon-name-part-type="family">Geometridae</tp:taxon-name-part></tp:taxon-name>): checklist, biogeography, diversity, and description patterns.</article-title><source>Annals of the Entomological Society of America</source><volume>104</volume>(<issue>6</issue>): <fpage>1091</fpage>–<lpage>1107</lpage>. <ext-link xlink:href="10.1603/AN10050" ext-link-type="doi" xlink:type="simple">https://doi.org/10.1603/AN10050</ext-link></mixed-citation></ref></ref-list></tp:taxon-treatment>
