# Supplementary material for: ﻿Two new species of the hyperdiverse geometrid moth genus Eois (Lepidoptera, Geometridae, Larentiinae) from Ecuador, with descriptions of early stages
Source: Zookeys. 2024 Feb 21;1192:111–40. doi: 10.3897/zookeys.1192.111275 (PMC10902787; doi:10.3897/zookeys.1192.111275)
Supplement: XML Treatment for Eois beebei [file zookeys.1192.111275-treatment4.xml]

<!DOCTYPE tp:taxon-treatment
  PUBLIC "-//TaxonX//DTD Taxonomic Treatment Publishing DTD v0 20100105//EN" "tax-treatment-NSO.dtd">
<tp:taxon-treatment xmlns:tp="http://www.plazi.org/taxpub"><tp:treatment-meta><kwd-group><label>Taxon classification</label><kwd>
                <named-content content-type="kingdom">Animalia</named-content>
              </kwd><kwd>
                <named-content content-type="order">Lepidoptera</named-content>
              </kwd><kwd>
                <named-content content-type="family">Geometridae</named-content>
              </kwd></kwd-group><mixed-citation publication-type="journal"><person-group><name><surname>Doan</surname><given-names>Lydia M.</given-names></name><name><surname>Miller</surname><given-names>James S.</given-names></name><name><surname>Brown</surname><given-names>John W.</given-names></name><name><surname>Forister</surname><given-names>Matthew L.</given-names></name><name><surname>Dyer</surname><given-names>Lee A.</given-names></name></person-group><article-title>﻿Two new species of the hyperdiverse geometrid moth genus <italic><tp:taxon-name><tp:taxon-name-part taxon-name-part-type="genus" reg="Eois">Eois</tp:taxon-name-part></tp:taxon-name></italic> (<tp:taxon-name><tp:taxon-name-part taxon-name-part-type="order">Lepidoptera</tp:taxon-name-part></tp:taxon-name>, <tp:taxon-name><tp:taxon-name-part taxon-name-part-type="family">Geometridae</tp:taxon-name-part></tp:taxon-name>, <tp:taxon-name><tp:taxon-name-part taxon-name-part-type="subfamily">Larentiinae</tp:taxon-name-part></tp:taxon-name>) from Ecuador, with descriptions of early stages</article-title><source>Zookeys</source><day>21</day><month>02</month><year>2024</year><volume>1192</volume><fpage>111</fpage><lpage>140</lpage><pub-id pub-id-type="doi">10.3897/zookeys.1192.111275</pub-id></mixed-citation></tp:treatment-meta><tp:nomenclature><label>﻿</label><tp:taxon-name>
              <object-id xmlns:xlink="http://www.w3.org/1999/xlink" content-type="arpha" xlink:type="simple">E71494D9-18B2-5E2C-9422-686FD1FDF33B</object-id>
              <tp:taxon-name-part taxon-name-part-type="genus" reg="Eois">Eois</tp:taxon-name-part>
              <tp:taxon-name-part taxon-name-part-type="species" reg="beebei">beebei</tp:taxon-name-part>
            </tp:taxon-name><tp:taxon-authority>Fletcher, 1952</tp:taxon-authority><tp:taxon-status xmlns:xlink="http://www.w3.org/1999/xlink" xlink:type="simple">stat. rev.</tp:taxon-status><xref ref-type="fig" rid="F5">Figs 15</xref><xref ref-type="fig" rid="F5">, 16</xref><tp:nomenclature-citation-list><tp:nomenclature-citation><tp:taxon-name>
                  <tp:taxon-name-part taxon-name-part-type="genus" reg="Racheospila">Racheospila</tp:taxon-name-part>
                  <tp:taxon-name-part taxon-name-part-type="species" reg="beebei">beebei</tp:taxon-name-part>
                </tp:taxon-name><comment>Fletcher, 1952: 101.</comment></tp:nomenclature-citation><tp:nomenclature-citation><tp:taxon-name>
                  <tp:taxon-name-part taxon-name-part-type="genus" reg="Eois">Eois</tp:taxon-name-part>
                  <tp:taxon-name-part taxon-name-part-type="species" reg="beebei">beebei</tp:taxon-name-part>
                </tp:taxon-name><comment>: <xref ref-type="bibr" rid="B23">Parsons et al. 1999</xref>: 279; <xref ref-type="bibr" rid="B2">Brehm et al. 2011</xref>: 1106.</comment></tp:nomenclature-citation></tp:nomenclature-citation-list></tp:nomenclature><tp:treatment-sec sec-type="type material" id="SECID0EUYAG"><title>Type material examined.</title><p><bold><italic>Holotype</italic></bold> ♂, Venezuela, Rancho Grande near Maracay, W. Beebe, No. 481604 (<named-content xmlns:xlink="http://www.w3.org/1999/xlink" content-type="dwc:institutional_code" xlink:title="Natural History Museum, London" xlink:href="http://grbio.org/institution/natural-history-museum-london" xlink:type="simple">NHMUK</named-content>).</p><fig id="F5" position="float" orientation="portrait"><object-id xmlns:xlink="http://www.w3.org/1999/xlink" content-type="doi" xlink:type="simple">10.3897/zookeys.1192.111275.figures15-16</object-id><object-id xmlns:xlink="http://www.w3.org/1999/xlink" content-type="arpha" xlink:type="simple">BEBAEB6C-6267-50EF-B82B-353B723FA2E7</object-id><label>Figures 15, 16.</label><caption><p><italic><tp:taxon-name><tp:taxon-name-part taxon-name-part-type="genus" reg="Eois">Eois</tp:taxon-name-part><tp:taxon-name-part taxon-name-part-type="species" reg="beebei">beebei</tp:taxon-name-part></tp:taxon-name></italic><bold>15</bold> holotype upperside (<named-content xmlns:xlink="http://www.w3.org/1999/xlink" content-type="dwc:institutional_code" xlink:title="Natural History Museum, London" xlink:href="http://grbio.org/institution/natural-history-museum-london" xlink:type="simple">NHMUK</named-content>) <bold>16</bold> male genitalia (<named-content xmlns:xlink="http://www.w3.org/1999/xlink" content-type="dwc:institutional_code" xlink:title="Natural History Museum, London" xlink:href="http://grbio.org/institution/natural-history-museum-london" xlink:type="simple">NHMUK</named-content>).</p></caption><graphic xmlns:xlink="http://www.w3.org/1999/xlink" xlink:href="zookeys-1192-111_article-111275__-g005.jpg" position="float" orientation="portrait" xlink:type="simple" id="oo_990478.jpg"><uri content-type="original_file" xlink:type="simple">https://binary.pensoft.net/fig/990478</uri></graphic></fig></tp:treatment-sec><tp:treatment-sec sec-type="remarks" id="SECID0EH1AG"><title>Remarks and diagnosis.</title><p><xref ref-type="bibr" rid="B10">Fletcher (1952)</xref> described this species from a single male collected by William Beebe at Rancho Grande (now known as Henri Pittier National Park), in the Venezuelan Costal Range, an historically well-known collecting locality. Fletcher’s description is somewhat outdated, as is his rather crude drawing of the male genitalia. The species was treated as a synonym of <italic><tp:taxon-name><tp:taxon-name-part taxon-name-part-type="genus" reg="Eois">E.</tp:taxon-name-part><tp:taxon-name-part taxon-name-part-type="species" reg="olivacea">olivacea</tp:taxon-name-part></tp:taxon-name></italic> by <xref ref-type="bibr" rid="B23">Parsons et al. (1999)</xref>, without the benefit of a comparison of the genitalia with those of the latter.</p><p>As in many members of Group I, the phallus of <italic><tp:taxon-name><tp:taxon-name-part taxon-name-part-type="genus" reg="Eois">E.</tp:taxon-name-part><tp:taxon-name-part taxon-name-part-type="species" reg="beebei">beebei</tp:taxon-name-part></tp:taxon-name></italic> has a large, conspicuous, scobinate plate with a saw-toothed edge situated near the distal end of the vesica, but lacks long cornuti (Fig. <xref ref-type="fig" rid="F5">16</xref>). The species can be distinguished from <italic><tp:taxon-name><tp:taxon-name-part taxon-name-part-type="genus" reg="Eois">E.</tp:taxon-name-part><tp:taxon-name-part taxon-name-part-type="species" reg="olivacea">olivacea</tp:taxon-name-part></tp:taxon-name></italic> by the shorter and narrower valvae, and from <italic><tp:taxon-name><tp:taxon-name-part taxon-name-part-type="genus" reg="Eois">E.</tp:taxon-name-part><tp:taxon-name-part taxon-name-part-type="species" reg="pseudolivacea">pseudolivacea</tp:taxon-name-part></tp:taxon-name></italic> by the shorter lacina.</p></tp:treatment-sec><tp:treatment-sec sec-type="redescription" id="SECID0EH3AG"><title>Redescription.</title><p><bold>Male. <italic>Head</italic></bold>: Frons and vertex pale pinkish buff with distinct white bar between bases of antennae; labial palpus pale pinkish buff, length~ 0.5 diameter of compound eye; pectinations of antenna ~ 4 × as long as the diameter of the shaft. <bold><italic>Thorax</italic></bold>: Pale olive; forewing ground color pale olive, anterior 0.5 irrorate with pale grayish brown, costa lightly irrorated with cream-brown, postmedial fascia white, discal spot fuscous. Fringe chalcedony yellow. Forewing undersurface white, glossy; discal spot minute. <bold><italic>Abdomen</italic></bold>: Pale olive, each segment edged posteriorly with white. Male genitalia (Fig. <xref ref-type="fig" rid="F5">16</xref>) with top of tegumen broadly rounded; lacina supporting long androconial scales; valva subrectangular with distinct sacculus along venter of basal 0.5. Phallus with weakly sclerotized patch near apex; vesica with two scobinate plates in apical 0.5, lacking elongate cornuti.</p><p><bold>Female.</bold> Unknown.</p></tp:treatment-sec><tp:treatment-sec sec-type="distribution" id="SECID0E63AG"><title>Distribution and biology.</title><p>Known only from the type locality.</p></tp:treatment-sec><ref-list><ref id="B23"><mixed-citation xmlns:xlink="http://www.w3.org/1999/xlink" xlink:type="simple"><person-group><name name-style="western"><surname>Parsons</surname><given-names>M</given-names></name><name name-style="western"><surname>Scoble</surname><given-names>MJ</given-names></name><name name-style="western"><surname>Honey</surname><given-names>MR</given-names></name><name name-style="western"><surname>Pitkin</surname><given-names>LM</given-names></name><name name-style="western"><surname>Pitkin</surname><given-names>BR</given-names></name></person-group> (<year>1999</year>) The catalogue. In: Scoble MJ (Ed.) Geometrid moths of the world: catalogue. Commonwealth Scientific and Industrial Research Organization, Collingwood, Australia. <ext-link xlink:href="10.1071/9780643101050" ext-link-type="doi" xlink:type="simple">https://doi.org/10.1071/9780643101050</ext-link></mixed-citation></ref><ref id="B2"><mixed-citation xmlns:xlink="http://www.w3.org/1999/xlink" xlink:type="simple"><person-group><name name-style="western"><surname>Brehm</surname><given-names>G</given-names></name><name name-style="western"><surname>Bodner</surname><given-names>F</given-names></name><name name-style="western"><surname>Strutzenberger</surname><given-names>P</given-names></name><name name-style="western"><surname>Hünefeld</surname><given-names>F</given-names></name><name name-style="western"><surname>Fiedler</surname><given-names>K</given-names></name></person-group> (<year>2011</year>) <article-title>Neotropical <italic><tp:taxon-name><tp:taxon-name-part taxon-name-part-type="genus">Eois</tp:taxon-name-part></tp:taxon-name></italic> (<tp:taxon-name><tp:taxon-name-part taxon-name-part-type="order">Lepidoptera</tp:taxon-name-part></tp:taxon-name>: <tp:taxon-name><tp:taxon-name-part taxon-name-part-type="family">Geometridae</tp:taxon-name-part></tp:taxon-name>): checklist, biogeography, diversity, and description patterns.</article-title><source>Annals of the Entomological Society of America</source><volume>104</volume>(<issue>6</issue>): <fpage>1091</fpage>–<lpage>1107</lpage>. <ext-link xlink:href="10.1603/AN10050" ext-link-type="doi" xlink:type="simple">https://doi.org/10.1603/AN10050</ext-link></mixed-citation></ref><ref id="B10"><mixed-citation xmlns:xlink="http://www.w3.org/1999/xlink" xlink:type="simple"><person-group><name name-style="western"><surname>Fletcher</surname><given-names>DS</given-names></name></person-group> (<year>1952</year>) <article-title>Four new species of <tp:taxon-name><tp:taxon-name-part taxon-name-part-type="family">Geometridae</tp:taxon-name-part></tp:taxon-name> (moths) from Rancho Grande, North-central Venezuela.</article-title><source>Zoologica (New York)</source><volume>37</volume>(<issue>10</issue>): <fpage>101</fpage>–<lpage>105</lpage>. <ext-link xlink:href="10.5962/p.190383" ext-link-type="doi" xlink:type="simple">https://doi.org/10.5962/p.190383</ext-link></mixed-citation></ref></ref-list></tp:taxon-treatment>
