# Supplementary material for: ﻿Two new species of the hyperdiverse geometrid moth genus Eois (Lepidoptera, Geometridae, Larentiinae) from Ecuador, with descriptions of early stages
Source: Zookeys. 2024 Feb 21;1192:111–40. doi: 10.3897/zookeys.1192.111275 (PMC10902787; doi:10.3897/zookeys.1192.111275)
Supplement: XML Treatment for Eois boliviensis [file zookeys.1192.111275-treatment5.xml]

<!DOCTYPE tp:taxon-treatment
  PUBLIC "-//TaxonX//DTD Taxonomic Treatment Publishing DTD v0 20100105//EN" "tax-treatment-NSO.dtd">
<tp:taxon-treatment xmlns:tp="http://www.plazi.org/taxpub"><tp:treatment-meta><kwd-group><label>Taxon classification</label><kwd>
                <named-content content-type="kingdom">Animalia</named-content>
              </kwd><kwd>
                <named-content content-type="order">Lepidoptera</named-content>
              </kwd><kwd>
                <named-content content-type="family">Geometridae</named-content>
              </kwd></kwd-group><mixed-citation publication-type="journal"><person-group><name><surname>Doan</surname><given-names>Lydia M.</given-names></name><name><surname>Miller</surname><given-names>James S.</given-names></name><name><surname>Brown</surname><given-names>John W.</given-names></name><name><surname>Forister</surname><given-names>Matthew L.</given-names></name><name><surname>Dyer</surname><given-names>Lee A.</given-names></name></person-group><article-title>﻿Two new species of the hyperdiverse geometrid moth genus <italic><tp:taxon-name><tp:taxon-name-part taxon-name-part-type="genus" reg="Eois">Eois</tp:taxon-name-part></tp:taxon-name></italic> (<tp:taxon-name><tp:taxon-name-part taxon-name-part-type="order">Lepidoptera</tp:taxon-name-part></tp:taxon-name>, <tp:taxon-name><tp:taxon-name-part taxon-name-part-type="family">Geometridae</tp:taxon-name-part></tp:taxon-name>, <tp:taxon-name><tp:taxon-name-part taxon-name-part-type="subfamily">Larentiinae</tp:taxon-name-part></tp:taxon-name>) from Ecuador, with descriptions of early stages</article-title><source>Zookeys</source><day>21</day><month>02</month><year>2024</year><volume>1192</volume><fpage>111</fpage><lpage>140</lpage><pub-id pub-id-type="doi">10.3897/zookeys.1192.111275</pub-id></mixed-citation></tp:treatment-meta><tp:nomenclature><label>﻿</label><tp:taxon-name>
              <object-id xmlns:xlink="http://www.w3.org/1999/xlink" content-type="arpha" xlink:type="simple">A9F3D2E1-9568-50BD-9DA8-85D8CCA3225D</object-id>
              <tp:taxon-name-part taxon-name-part-type="genus" reg="Eois">Eois</tp:taxon-name-part>
              <tp:taxon-name-part taxon-name-part-type="species" reg="boliviensis">boliviensis</tp:taxon-name-part>
            </tp:taxon-name><tp:taxon-authority>(Dognin, 1900)</tp:taxon-authority><xref ref-type="fig" rid="F6">Figs 17–19</xref><tp:nomenclature-citation-list><tp:nomenclature-citation><tp:taxon-name>
                  <tp:taxon-name-part taxon-name-part-type="genus" reg="Thalassodes">Thalassodes</tp:taxon-name-part>
                  <tp:taxon-name-part taxon-name-part-type="species" reg="boliviensis">boliviensis</tp:taxon-name-part>
                </tp:taxon-name><comment>Dognin, 1900: 215.</comment></tp:nomenclature-citation><tp:nomenclature-citation><tp:taxon-name>
                  <tp:taxon-name-part taxon-name-part-type="genus" reg="Eois">Eois</tp:taxon-name-part>
                  <tp:taxon-name-part taxon-name-part-type="species" reg="boliviensis">boliviensis</tp:taxon-name-part>
                </tp:taxon-name><comment>: <xref ref-type="bibr" rid="B23">Parsons et al. 1999</xref>: 275; <xref ref-type="bibr" rid="B2">Brehm et al. 2011</xref>: 1105.</comment></tp:nomenclature-citation></tp:nomenclature-citation-list></tp:nomenclature><tp:treatment-sec sec-type="type material" id="SECID0EP6AG"><title>Type material examined.</title><p><bold><italic>Holotype</italic></bold> ♂, Bolivia, [no additional data], <named-content xmlns:xlink="http://www.w3.org/1999/xlink" content-type="dwc:institutional_code" xlink:title="National Museum of Natural History, Washington, D.C." xlink:href="http://grbio.org/institution/smithsonian-institution-national-museum-natural-history-0" xlink:type="simple">USNM</named-content> slide 154,454, <named-content xmlns:xlink="http://www.w3.org/1999/xlink" content-type="dwc:institutional_code" xlink:title="National Museum of Natural History, Washington, D.C." xlink:href="http://grbio.org/institution/smithsonian-institution-national-museum-natural-history-0" xlink:type="simple">USNM</named-content> ENT 01906882 (<named-content xmlns:xlink="http://www.w3.org/1999/xlink" content-type="dwc:institutional_code" xlink:title="National Museum of Natural History, Washington, D.C." xlink:href="http://grbio.org/institution/smithsonian-institution-national-museum-natural-history-0" xlink:type="simple">USNM</named-content>).</p></tp:treatment-sec><tp:treatment-sec sec-type="remarks" id="SECID0EGABG"><title>Remarks and diagnosis.</title><p><xref ref-type="bibr" rid="B6">Dognin (1900)</xref> described this species from a single male from Bolivia, without a specific locality. There are two additional specimens in the <named-content xmlns:xlink="http://www.w3.org/1999/xlink" content-type="dwc:institutional_code" xlink:title="National Museum of Natural History, Washington, D.C." xlink:href="http://grbio.org/institution/smithsonian-institution-national-museum-natural-history-0" xlink:type="simple">USNM</named-content> from the Dognin collection identified by him as <italic><tp:taxon-name><tp:taxon-name-part taxon-name-part-type="genus" reg="Eois"/><tp:taxon-name-part taxon-name-part-type="species" reg="boliviensis">boliviensis</tp:taxon-name-part></tp:taxon-name></italic>. This species was transferred to <italic><tp:taxon-name><tp:taxon-name-part taxon-name-part-type="genus" reg="Amaurinia">Amaurinia</tp:taxon-name-part></tp:taxon-name></italic>, now considered a synonym of <italic><tp:taxon-name><tp:taxon-name-part taxon-name-part-type="genus" reg="Eois">Eois</tp:taxon-name-part></tp:taxon-name></italic>, and later treated as <italic><tp:taxon-name><tp:taxon-name-part taxon-name-part-type="genus" reg="Eois">Eois</tp:taxon-name-part></tp:taxon-name></italic> by <xref ref-type="bibr" rid="B23">Parsons et al. (1999)</xref> and <xref ref-type="bibr" rid="B2">Brehm et al. (2011)</xref>.</p><p><italic><tp:taxon-name><tp:taxon-name-part taxon-name-part-type="genus" reg="Eois">Eois</tp:taxon-name-part><tp:taxon-name-part taxon-name-part-type="species" reg="boliviensis">boliviensis</tp:taxon-name-part></tp:taxon-name></italic> is superficially similar to other members of the species group, but the ground color is a distinctive darker gray-green (Fig. <xref ref-type="fig" rid="F6">17</xref>). The male genitalia (Fig. <xref ref-type="fig" rid="F6">19</xref>) are also typical of other species, with a coarsely toothed, scobinate plate near the distal end of the vesica, and the absence of long cornuti. The species can be distinguished from all other members of the species complex by the small, free, triangular lobe at the distal end of the sacculus~ 0.33 the distance from the base to the apex of the valva (Fig. <xref ref-type="fig" rid="F6">19</xref>), the relatively smaller toothed plate in the vesica, and the reduced patch of spines in the membranous region surrounding the phallus in the male genitalia.</p></tp:treatment-sec><tp:treatment-sec sec-type="redescription" id="SECID0EUCBG"><title>Redescription.</title><p><bold>Male. <italic>Head</italic></bold>: Frons and vertex pale green, with white bar between bases of antennae; labial palpus pale grayish green. <bold><italic>Thorax</italic></bold>: Essentially as described for species complex, except forewing length 10.0 mm (<italic>n</italic> = 1); forewing ground color gray-green, with straw colored, wavy, postmedial line; small spot in cell, red-brown; terminal line more wavy than scalloped, reddish brown; fringe straw. Underside pale gray-green, entirely suffused with pale reddish brown. Hindwing ground color and postmedial line concolorous with those of forewing. Underside pale grayish green, with pinkish tint in costal region. <bold><italic>Abdomen</italic></bold>: Pale green. Male genitalia (Fig. <xref ref-type="fig" rid="F6">19</xref>) with tegumen arms joined dorsally forming a weakly bilobed process; lacina broad in basal 0.4, narrower and weakly attenuate in distal 0.6 with rounded outer margin, bearing long, hair-like androconial scales; valva elongate-subrectangular, ~ 3 × longer than wide, parallel-sided, with rounded outer margin; sacculus angled subbasally, with small triangular process at termination,~ 0.33 distance from base to apex of valva; phallus ca as long as valva, attenuate basally, somewhat truncate apically; membrane surrounding phallus with broad, weakly developed field of spines; vesica with small, coarsely toothed plate in apical 0.5, lacking elongate cornuti.</p><fig id="F6" position="float" orientation="portrait"><object-id xmlns:xlink="http://www.w3.org/1999/xlink" content-type="doi" xlink:type="simple">10.3897/zookeys.1192.111275.figures17-19</object-id><object-id xmlns:xlink="http://www.w3.org/1999/xlink" content-type="arpha" xlink:type="simple">ECB57D4F-5B6E-5564-92A6-1C5C3F45FC11</object-id><label>Figures 17–19.</label><caption><p><italic><tp:taxon-name><tp:taxon-name-part taxon-name-part-type="genus" reg="Eois">Eois</tp:taxon-name-part><tp:taxon-name-part taxon-name-part-type="species" reg="boliviensis">boliviensis</tp:taxon-name-part></tp:taxon-name></italic><bold>17</bold> holotype upperside (<named-content xmlns:xlink="http://www.w3.org/1999/xlink" content-type="dwc:institutional_code" xlink:title="National Museum of Natural History, Washington, D.C." xlink:href="http://grbio.org/institution/smithsonian-institution-national-museum-natural-history-0" xlink:type="simple">USNM</named-content>) <bold>18</bold> holotype underside (<named-content xmlns:xlink="http://www.w3.org/1999/xlink" content-type="dwc:institutional_code" xlink:title="National Museum of Natural History, Washington, D.C." xlink:href="http://grbio.org/institution/smithsonian-institution-national-museum-natural-history-0" xlink:type="simple">USNM</named-content>) <bold>19</bold> male genitalia, <named-content xmlns:xlink="http://www.w3.org/1999/xlink" content-type="dwc:institutional_code" xlink:title="National Museum of Natural History, Washington, D.C." xlink:href="http://grbio.org/institution/smithsonian-institution-national-museum-natural-history-0" xlink:type="simple">USNM</named-content> slide 154,454; arrow indicates sacculus with small triangular process at termination.</p></caption><graphic xmlns:xlink="http://www.w3.org/1999/xlink" xlink:href="zookeys-1192-111_article-111275__-g006.jpg" position="float" orientation="portrait" xlink:type="simple" id="oo_990479.jpg"><uri content-type="original_file" xlink:type="simple">https://binary.pensoft.net/fig/990479</uri></graphic></fig><p><bold>Female.</bold> Unknown.</p></tp:treatment-sec><tp:treatment-sec sec-type="distribution" id="SECID0EYEBG"><title>Distribution and biology.</title><p><italic><tp:taxon-name><tp:taxon-name-part taxon-name-part-type="genus" reg="Eois">Eois</tp:taxon-name-part><tp:taxon-name-part taxon-name-part-type="species" reg="boliviensis">boliviensis</tp:taxon-name-part></tp:taxon-name></italic> is known from three specimens collected in Bolivia without additional locality data. Nothing is known of the biology.</p></tp:treatment-sec><ref-list><ref id="B23"><mixed-citation xmlns:xlink="http://www.w3.org/1999/xlink" xlink:type="simple"><person-group><name name-style="western"><surname>Parsons</surname><given-names>M</given-names></name><name name-style="western"><surname>Scoble</surname><given-names>MJ</given-names></name><name name-style="western"><surname>Honey</surname><given-names>MR</given-names></name><name name-style="western"><surname>Pitkin</surname><given-names>LM</given-names></name><name name-style="western"><surname>Pitkin</surname><given-names>BR</given-names></name></person-group> (<year>1999</year>) The catalogue. In: Scoble MJ (Ed.) Geometrid moths of the world: catalogue. Commonwealth Scientific and Industrial Research Organization, Collingwood, Australia. <ext-link xlink:href="10.1071/9780643101050" ext-link-type="doi" xlink:type="simple">https://doi.org/10.1071/9780643101050</ext-link></mixed-citation></ref><ref id="B2"><mixed-citation xmlns:xlink="http://www.w3.org/1999/xlink" xlink:type="simple"><person-group><name name-style="western"><surname>Brehm</surname><given-names>G</given-names></name><name name-style="western"><surname>Bodner</surname><given-names>F</given-names></name><name name-style="western"><surname>Strutzenberger</surname><given-names>P</given-names></name><name name-style="western"><surname>Hünefeld</surname><given-names>F</given-names></name><name name-style="western"><surname>Fiedler</surname><given-names>K</given-names></name></person-group> (<year>2011</year>) <article-title>Neotropical <italic><tp:taxon-name><tp:taxon-name-part taxon-name-part-type="genus">Eois</tp:taxon-name-part></tp:taxon-name></italic> (<tp:taxon-name><tp:taxon-name-part taxon-name-part-type="order">Lepidoptera</tp:taxon-name-part></tp:taxon-name>: <tp:taxon-name><tp:taxon-name-part taxon-name-part-type="family">Geometridae</tp:taxon-name-part></tp:taxon-name>): checklist, biogeography, diversity, and description patterns.</article-title><source>Annals of the Entomological Society of America</source><volume>104</volume>(<issue>6</issue>): <fpage>1091</fpage>–<lpage>1107</lpage>. <ext-link xlink:href="10.1603/AN10050" ext-link-type="doi" xlink:type="simple">https://doi.org/10.1603/AN10050</ext-link></mixed-citation></ref><ref id="B6"><mixed-citation xmlns:xlink="http://www.w3.org/1999/xlink" xlink:type="simple"><person-group><name name-style="western"><surname>Dognin</surname><given-names>P</given-names></name></person-group> (<year>1900</year>) <article-title>Heteroceres Nouveau de L’Amerique du Sud.</article-title><source>Annales de la Société Entomologique de Belgique</source><volume>44</volume>: <fpage>213</fpage>–<lpage>233</lpage>.</mixed-citation></ref></ref-list></tp:taxon-treatment>
