# Supplementary material for: ﻿Two new species of the hyperdiverse geometrid moth genus Eois (Lepidoptera, Geometridae, Larentiinae) from Ecuador, with descriptions of early stages
Source: Zookeys. 2024 Feb 21;1192:111–40. doi: 10.3897/zookeys.1192.111275 (PMC10902787; doi:10.3897/zookeys.1192.111275)
Supplement: XML Treatment for Eois parumsimii [file zookeys.1192.111275-treatment6.xml]

<!DOCTYPE tp:taxon-treatment
  PUBLIC "-//TaxonX//DTD Taxonomic Treatment Publishing DTD v0 20100105//EN" "tax-treatment-NSO.dtd">
<tp:taxon-treatment xmlns:tp="http://www.plazi.org/taxpub"><tp:treatment-meta><kwd-group><label>Taxon classification</label><kwd>
                <named-content content-type="kingdom">Animalia</named-content>
              </kwd><kwd>
                <named-content content-type="order">Lepidoptera</named-content>
              </kwd><kwd>
                <named-content content-type="family">Geometridae</named-content>
              </kwd></kwd-group><mixed-citation publication-type="journal"><person-group><name><surname>Doan</surname><given-names>Lydia M.</given-names></name><name><surname>Miller</surname><given-names>James S.</given-names></name><name><surname>Brown</surname><given-names>John W.</given-names></name><name><surname>Forister</surname><given-names>Matthew L.</given-names></name><name><surname>Dyer</surname><given-names>Lee A.</given-names></name></person-group><article-title>﻿Two new species of the hyperdiverse geometrid moth genus <italic><tp:taxon-name><tp:taxon-name-part taxon-name-part-type="genus" reg="Eois">Eois</tp:taxon-name-part></tp:taxon-name></italic> (<tp:taxon-name><tp:taxon-name-part taxon-name-part-type="order">Lepidoptera</tp:taxon-name-part></tp:taxon-name>, <tp:taxon-name><tp:taxon-name-part taxon-name-part-type="family">Geometridae</tp:taxon-name-part></tp:taxon-name>, <tp:taxon-name><tp:taxon-name-part taxon-name-part-type="subfamily">Larentiinae</tp:taxon-name-part></tp:taxon-name>) from Ecuador, with descriptions of early stages</article-title><source>Zookeys</source><day>21</day><month>02</month><year>2024</year><volume>1192</volume><fpage>111</fpage><lpage>140</lpage><pub-id pub-id-type="doi">10.3897/zookeys.1192.111275</pub-id></mixed-citation></tp:treatment-meta><tp:nomenclature><label>﻿</label><tp:taxon-name>
              <object-id xmlns:xlink="http://www.w3.org/1999/xlink" content-type="arpha" xlink:type="simple">AC888F6E-C3F6-588F-9EEA-B351452E904E</object-id>
              <tp:taxon-name-part taxon-name-part-type="genus" reg="Eois">Eois</tp:taxon-name-part>
              <tp:taxon-name-part taxon-name-part-type="species" reg="parumsimii">parumsimii</tp:taxon-name-part>
              <object-id xmlns:xlink="http://www.w3.org/1999/xlink" content-type="zoobank" xlink:type="simple">https://zoobank.org/4A65A58B-A430-4E22-A1F0-79D75A7267F8</object-id>
            </tp:taxon-name><tp:taxon-authority>Doan</tp:taxon-authority><tp:taxon-status xmlns:xlink="http://www.w3.org/1999/xlink" xlink:type="simple">sp. nov.</tp:taxon-status><xref ref-type="fig" rid="F7">Figs 20–23</xref></tp:nomenclature><tp:treatment-sec sec-type="type material" id="SECID0EXGBG"><title>Type material.</title><p><bold><italic>Holotype</italic></bold> ♂, Ecuador, Napo, Yanayacu Biological Station, 2113.9 m, <named-content xmlns:xlink="http://www.w3.org/1999/xlink" content-type="dwc:verbatimCoordinates" xlink:type="simple"><named-content content-type="geo-json" specific-use="{&#34;type&#34;:&#34;Point&#34;,&#34;coordinates&#34;:[-77.888333,-0.596944]}" id="NCID0EFHBG" xlink:type="simple">00°35'48.998"S, 77°53'17.998"W</named-content></named-content>, Nov 2012, r.f. 71361, Earthwatch (<named-content xmlns:xlink="http://www.w3.org/1999/xlink" content-type="dwc:institutional_code" xlink:title="University of Nevada, Reno" xlink:href="http://grbio.org/institution/university-nevada" xlink:type="simple">UNR</named-content>). <bold><italic>Paratypes</italic></bold> (5♂, 2♀). Ecuador: Napo: Yanayacu Biological Station, 2066.8 m, <named-content xmlns:xlink="http://www.w3.org/1999/xlink" content-type="dwc:verbatimCoordinates" xlink:type="simple"><named-content content-type="geo-json" specific-use="{&#34;type&#34;:&#34;Point&#34;,&#34;coordinates&#34;:[-77.866667,-0.566667]}" id="NCID0EUHBG" xlink:type="simple">00°34'0.001"S, 77°52'0.001"W</named-content></named-content>, Feb 2005, r.f. 1673, 1674 (2♂), Sept 2010, r.f. 51792 (1♂), Earthwatch (<named-content xmlns:xlink="http://www.w3.org/1999/xlink" content-type="dwc:institutional_code" xlink:title="University of Nevada, Reno" xlink:href="http://grbio.org/institution/university-nevada" xlink:type="simple">UNR</named-content>); 2188.4 m, <named-content xmlns:xlink="http://www.w3.org/1999/xlink" content-type="dwc:verbatimCoordinates" xlink:type="simple"><named-content content-type="geo-json" specific-use="{&#34;type&#34;:&#34;Point&#34;,&#34;coordinates&#34;:[-77.895650,-0.598333]}" id="NCID0EAIBG" xlink:type="simple">00°35'54"S, 77°53'44.34"W</named-content></named-content>, Nov 2005, r.f. 9442 (1♂), Earthwatch (<named-content xmlns:xlink="http://www.w3.org/1999/xlink" content-type="dwc:institutional_code" xlink:title="University of Nevada, Reno" xlink:href="http://grbio.org/institution/university-nevada" xlink:type="simple">UNR</named-content>); 1240.7 m, <named-content xmlns:xlink="http://www.w3.org/1999/xlink" content-type="dwc:verbatimCoordinates" xlink:type="simple"><named-content content-type="geo-json" specific-use="{&#34;type&#34;:&#34;Point&#34;,&#34;coordinates&#34;:[-77.772778,-0.727444]}" id="NCID0EMIBG" xlink:type="simple">00°43'38.798"S, 77°46'22"W</named-content></named-content>, Jun 2014, r.f. 84256 (1♀), Earthwatch (<named-content xmlns:xlink="http://www.w3.org/1999/xlink" content-type="dwc:institutional_code" xlink:title="University of Nevada, Reno" xlink:href="http://grbio.org/institution/university-nevada" xlink:type="simple">UNR</named-content>); 1871.9 m, <named-content xmlns:xlink="http://www.w3.org/1999/xlink" content-type="dwc:verbatimCoordinates" xlink:type="simple"><named-content content-type="geo-json" specific-use="{&#34;type&#34;:&#34;Point&#34;,&#34;coordinates&#34;:[-77.876500,-0.525333]}" id="NCID0EYIBG" xlink:type="simple">00°31'31.2"S, 77°52'35.399"W</named-content></named-content>, Aug 2014, r.f. 85960, 85963 (1♂, 1♀), Earthwatch (<named-content xmlns:xlink="http://www.w3.org/1999/xlink" content-type="dwc:institutional_code" xlink:title="University of Nevada, Reno" xlink:href="http://grbio.org/institution/university-nevada" xlink:type="simple">UNR</named-content>).</p></tp:treatment-sec><tp:treatment-sec sec-type="diagnosis" id="SECID0EBJBG"><title>Diagnosis.</title><p>This species is described from specimens reared from larvae collected at Yanayacu Biological Station in Ecuador. Externally, <italic><tp:taxon-name><tp:taxon-name-part taxon-name-part-type="genus" reg="Eois">E.</tp:taxon-name-part><tp:taxon-name-part taxon-name-part-type="species" reg="parumsimii">parumsimii</tp:taxon-name-part></tp:taxon-name></italic> is distinct from all of species in the genus, with a much broader, yellow, postmedial line on a pale pinkish gray ground color (Fig. <xref ref-type="fig" rid="F7">20</xref>). The male genitalia of <italic><tp:taxon-name><tp:taxon-name-part taxon-name-part-type="genus" reg="Eois">E.</tp:taxon-name-part><tp:taxon-name-part taxon-name-part-type="species" reg="parumsimii">parumsimii</tp:taxon-name-part></tp:taxon-name></italic> can be distinguished from those of other members of the complex by the following combination of character states: the ventral margin of the saccus forming a blunt conical pocket (vs a small, transverse-ovoid pocket in most other species); and the membrane surrounding the phallus with a large dorsal field of short spines arranged in a series of longitudinal rows (vs arranged in two longitudinal rows most other in species). The female genitalia of <italic><tp:taxon-name><tp:taxon-name-part taxon-name-part-type="genus" reg="Eois">E.</tp:taxon-name-part><tp:taxon-name-part taxon-name-part-type="species" reg="parumsimii">parumsimii</tp:taxon-name-part></tp:taxon-name></italic> have short, trapezoidal papillae anales, whereas the papillae anales are slenderer in most other species; and the signum is located laterally on the left side of the corpus bursae, whereas it located ventrally in many other species of the complex.</p></tp:treatment-sec><tp:treatment-sec sec-type="description" id="SECID0EMKBG"><title>Description.</title><p><bold>Male. <italic>Head</italic></bold>: Essentially as described for species complex. <bold><italic>Thorax</italic></bold>: Essentially as described for species complex, except forewing length 8.0–9.0 mm (<italic>n</italic> = 8); ground color manzanilla olive, anterior portion of antemedial line very faint, posterior portion prominent, pale yellow; postmedial line well defined, wavy, pale yellow; discal spot well defined, red brown; basal 0.66 of costal margin concolorous with ground color, distal portion with clay-brown markings; termen with slender clay-brown line; fringe two-toned, mostly pale yellow, with red-brown incursion between veins M<sub>2</sub> and M<sub>3</sub>. Forewing underside ground color pale yellow, suffused with red-brown, inverse to dorsal pattern; antemedial line absent; postmedial line prominent, width variable, but broader near costa and posterior margin; discal spot round, faint, clay-brown; termen clay brown. Fringe pale yellow. Hindwing upperside ground color clay-brown; antemedial line faint; postmedial line wavy, pale yellow; discal spot round, well defined, orange-brown; termen clay-brown. Fringe pale yellow. Hindwing with pattern similar to forewing, with prominent pale yellow antemedial and postmedial lines and faint discal spot. <bold><italic>Abdomen</italic></bold>: Genitalia (Fig. <xref ref-type="fig" rid="F7">22</xref>) with tegumen arms forming rounded triangular dorsal arch, curving slightly posterad; ventral margin of saccus forming a blunt conical pocket; transtilla slender, V-shaped; juxta wide basally, abruptly narrowed in distal 0.33 with acute dorsal part; dorsal margin of juxta narrow, truncate, with a small down-curved lip; valva subrectangular, weakly constricted on ventral margin near distal end of sacculus; a brush of bristle-like setae near apex, contrasting with remaining setae; setae at apex of sacculus longer than width of valva; ventral margin of sacculus bowed outward; base of phallus narrow, horn-shaped, membrane surrounding phallus with large dorsal field of short spines arranged in longitudinal rows; phallus ca as long as valva; vesica bifurcated distally with two appendices, one with distal group of spine-like cornuti, the other at base of vesica with a single, large scobinate plate.</p><p><bold>Female. <italic>Head</italic></bold> and <bold><italic>Thorax</italic></bold>: Essentially as described for male except lacking rami on antenna. <bold>Abdomen</bold>: Genitalia (Fig. <xref ref-type="fig" rid="F7">23</xref>) with papillae anales short, trapezoidal. Dorsal membrane between <abbrev xmlns:xlink="http://www.w3.org/1999/xlink" xlink:title="tergum 8" id="ABBRID0EDMBG" xlink:type="simple">Tg8</abbrev> and papillae anales bearing a large dorsal sac. Ductus bursae wide; ductus seminalis arising from elongate, triangular appendix at base of corpus bursae; Corpus bursae oblong, without mesal constriction, distal appendix absent; signum wing-shaped with serrate lateral margins, located laterally on left side of corpus bursae, internal part horn-like.</p><fig id="F7" position="float" orientation="portrait"><object-id xmlns:xlink="http://www.w3.org/1999/xlink" content-type="doi" xlink:type="simple">10.3897/zookeys.1192.111275.figures20-23</object-id><object-id xmlns:xlink="http://www.w3.org/1999/xlink" content-type="arpha" xlink:type="simple">B7C4E67D-943A-5626-8629-AB6F7F3A8DDB</object-id><label>Figures 20–23.</label><caption><p><italic><tp:taxon-name><tp:taxon-name-part taxon-name-part-type="genus" reg="Eois">Eois</tp:taxon-name-part><tp:taxon-name-part taxon-name-part-type="species" reg="parumsimii">parumsimii</tp:taxon-name-part></tp:taxon-name></italic><bold>20</bold> holotype upperside (<named-content xmlns:xlink="http://www.w3.org/1999/xlink" content-type="dwc:institutional_code" xlink:title="University of Nevada, Reno" xlink:href="http://grbio.org/institution/university-nevada" xlink:type="simple">UNR</named-content>) <bold>21</bold> holotype underside (<named-content xmlns:xlink="http://www.w3.org/1999/xlink" content-type="dwc:institutional_code" xlink:title="University of Nevada, Reno" xlink:href="http://grbio.org/institution/university-nevada" xlink:type="simple">UNR</named-content>) <bold>22</bold> male genitalia, slide 75819 (<named-content xmlns:xlink="http://www.w3.org/1999/xlink" content-type="dwc:institutional_code" xlink:title="University of Nevada, Reno" xlink:href="http://grbio.org/institution/university-nevada" xlink:type="simple">UNR</named-content>) <bold>23</bold> female genitalia, slide 75961 (<named-content xmlns:xlink="http://www.w3.org/1999/xlink" content-type="dwc:institutional_code" xlink:title="University of Nevada, Reno" xlink:href="http://grbio.org/institution/university-nevada" xlink:type="simple">UNR</named-content>).</p></caption><graphic xmlns:xlink="http://www.w3.org/1999/xlink" xlink:href="zookeys-1192-111_article-111275__-g007.jpg" position="float" orientation="portrait" xlink:type="simple" id="oo_990480.jpg"><uri content-type="original_file" xlink:type="simple">https://binary.pensoft.net/fig/990480</uri></graphic></fig></tp:treatment-sec><tp:treatment-sec sec-type="biology" id="SECID0EXNBG"><title>Biology and distribution.</title><p>This species is known only from Napo Province, Ecuador. Adults were reared from larvae (<italic>n</italic> = 25) discovered in the field on <italic><tp:taxon-name><tp:taxon-name-part taxon-name-part-type="genus" reg="Piper">Piper</tp:taxon-name-part><tp:taxon-name-part taxon-name-part-type="species" reg="baezanum">baezanum</tp:taxon-name-part></tp:taxon-name></italic>, which is a threatened species endemic to Ecuador (<xref ref-type="bibr" rid="B27">Santiana and Pitman 2004</xref>).</p><p>The eggs, larvae, and pupae of <italic><tp:taxon-name><tp:taxon-name-part taxon-name-part-type="genus" reg="Eois">E.</tp:taxon-name-part><tp:taxon-name-part taxon-name-part-type="species" reg="parumsimii">parumsimii</tp:taxon-name-part></tp:taxon-name></italic> have all the same general characteristics described above for <italic><tp:taxon-name><tp:taxon-name-part taxon-name-part-type="genus" reg="Eois">Eois</tp:taxon-name-part></tp:taxon-name></italic> with no modifications (Figs <xref ref-type="fig" rid="F1">1–4</xref>) and are difficult to distinguish from those of <italic><tp:taxon-name><tp:taxon-name-part taxon-name-part-type="genus" reg="Eois">E.</tp:taxon-name-part><tp:taxon-name-part taxon-name-part-type="species" reg="pseudolivacea">pseudolivacea</tp:taxon-name-part></tp:taxon-name></italic>. All larval instars (until the prepupal stage) are similarly colored, with a translucent beige head capsule, pale green thorax and abdomen, translucent pinacula, and paired subdorsal yellow spots on all segments form T2–A6. Abdominal segments are separated by slight constrictions. The prothoracic legs and abdominal prolegs are tan. The prepupa is translucent.</p></tp:treatment-sec><tp:treatment-sec sec-type="etymology" id="SECID0ERPBG"><title>Etymology.</title><p>The species epithet <italic><tp:taxon-name><tp:taxon-name-part taxon-name-part-type="genus" reg="Eois"/><tp:taxon-name-part taxon-name-part-type="species" reg="parumsimii">parumsimii</tp:taxon-name-part></tp:taxon-name></italic> is a patronym for Michael Lumibao, who is the partner and long-time supporter of the first author; the name is derived from his Chinese zodiac animal.</p></tp:treatment-sec><tp:treatment-sec><!--Section generated to contain objects referenced in tp:taxon-treatment.--><fig id="F1" position="float" orientation="portrait"><object-id xmlns:xlink="http://www.w3.org/1999/xlink" content-type="doi" xlink:type="simple">10.3897/zookeys.1192.111275.figures1-4</object-id><object-id xmlns:xlink="http://www.w3.org/1999/xlink" content-type="arpha" xlink:type="simple">8A860D8A-4C24-505A-8486-649EC36A1E38</object-id><label>Figures 1–4.</label><caption><p>Early stages of <italic><tp:taxon-name><tp:taxon-name-part taxon-name-part-type="genus" reg="Eois">Eois</tp:taxon-name-part><tp:taxon-name-part taxon-name-part-type="species" reg="pseudolivacea">pseudolivacea</tp:taxon-name-part></tp:taxon-name></italic> from Ecuador <bold>1</bold> egg <bold>2</bold> second instar larva <bold>3</bold> fifth instar larva <bold>4</bold> pupa.</p></caption><graphic xmlns:xlink="http://www.w3.org/1999/xlink" xlink:href="zookeys-1192-111_article-111275__-g001.jpg" position="float" orientation="portrait" xlink:type="simple" id="oo_990474.jpg"><uri content-type="original_file" xlink:type="simple">https://binary.pensoft.net/fig/990474</uri></graphic></fig></tp:treatment-sec><ref-list><ref id="B27"><mixed-citation xmlns:xlink="http://www.w3.org/1999/xlink" xlink:type="simple"><person-group><name name-style="western"><surname>Santiana</surname><given-names>J</given-names></name><name name-style="western"><surname>Pitman</surname><given-names>N</given-names></name></person-group> (<year>2004</year>) <italic><tp:taxon-name><tp:taxon-name-part taxon-name-part-type="genus">Piper</tp:taxon-name-part><tp:taxon-name-part taxon-name-part-type="species">baezanum</tp:taxon-name-part></tp:taxon-name></italic>. IUCN Red List of Threatened Species 2004: e.T45817A11017241. <ext-link xlink:href="10.2305/IUCN.UK.2004.RLTS.T45817A11017241.en" ext-link-type="doi" xlink:type="simple">https://doi.org/10.2305/IUCN.UK.2004.RLTS.T45817A11017241.en</ext-link></mixed-citation></ref></ref-list></tp:taxon-treatment>
